# Supplementary material for: Hepatocellular Carcinoma in Mice Affects Neuronal Activity and Glia Cells in the Suprachiasmatic Nucleus
Source: Biomedicines. 2024 Sep 27;12(10):2202. doi: 10.3390/biomedicines12102202 (PMC11504045; doi:10.3390/biomedicines12102202)
Supplement: Supplementary file 1 [file biomedicines-12-02202-s001.zip]

Archive with 1 entries (1 files):
- biomedicines-3207092-supplementary.pdf
